# Supplementary material for: Relation between core strength, core stability, and athletic performance—a mediation analysis approach
Source: Front Sports Act Living. 2025 Nov 28;7:1669023. doi: 10.3389/fspor.2025.1669023 (PMC12698640; doi:10.3389/fspor.2025.1669023)
Supplement: Supplementary file 1 [file Table1.xlsx]

## Sheet: Spreadsheet
Subject No.	HoldTime_Flex [s]	HoldTime_Ext [s]	HoldTime_LatFlex_right [s]	HoldTime_LatFlex_left [s]	MVC_Flex [N]	MVC_Ext [N]	MVC_LatFlex_right [N]	MVC_LatFlex_left [N]	pRFD_Flex [N/s]	pRFD_Ext [N/s]	pRFD_LatFlex_right [N/s]	pRFD_LatFlex_left [N/s]	Testing session A_ULESS_LPT [°]	Testing session B_ULESS_LPT [°]	Testing session A_ULESS_FKA [°]	Testing session B_ULESS_FKA [°]	Testing session A_ULESS_LTL [°]	Testing session B_ULESS_LTL [°]	Testing session A_ULESS_JumpHeight [m]	Testing session B_ULESS_JumpHeight [m]	ULESS_LTP [°]	ULESS_FKA [°]	ULESS_LTL [°]	ULESS_JumpHeight [m]	z_HoldTime	z_MVC	z_pRFD	z_ULESS_LPT	z_ULESS_FKA	z_ULESS_LTL	z_ULESS_JumpHeight
1	172	139	70	71	367.374	239.983	134.861	174.038	2142.8	740.452	589.718	604.938	3.33333	1.83333	6.21667	5.48333	8.33333	10.7778	0.116667	0.15	2.58333	5.85	9.55556	0.133333	-0.751797	-0.255323	-1.55518	-2.09306	-0.849061	-0.440469	0.502013
2	65	146	58	49	203.638	307.156	145.35	126.951	2188.71	1961.8	991.475	759.009	4.15	3.85	8.25833	5.06667	8.94167	12.2222	0.1	0.095	4	6.6625	10.5819	0.0975	-2.57975	-1.5733	1.43788	-0.84141	-0.666782	0.0192702	-0.536777
3	97	108	72	84	417.474	515.159	302.919	369.9	1429.03	2028.5	713.362	952.027	4.66667	6.35	5.61667	9.46667	9.8	12.3889	0.183333	0.165	5.50833	7.54167	11.0944	0.17625	-1.42601	8.49998	0.500061	0.491234	-0.469547	0.248829	1.74615
4	120	105	54	52	248.46	191.916	66.26	43.5765	740.08	829.11	644.452	542.373	6.13333	3.98333	3.38333	0.716667	12.475	10.8139	0.075	0.0683333	5.05833	2.05	11.6444	0.0716667	-3.03173	-4.73982	-2.94289	0.0936496	-1.70156	0.495184	-1.28567
5	276	138	71	51	397.176	308.074	253.617	215.676	2780.94	1085.52	658.257	594.995	3.78333	2.95	9.51667	6.35	7.9	11.6278	0.155	0.151667	3.36667	7.93333	9.76389	0.153333	-0.63235	3.08301	-0.315041	-1.40097	-0.38168	-0.347153	1.0818
6	184	151	50	76	353.216	257.592	139.82	129.227	2586.1	3537.81	1262.46	596.187	7.76667	6.18333	10.2833	7.4	14.5333	15.9278	0.151667	0.145	6.975	8.84167	15.2306	0.148333	-0.998458	-0.725523	3.92612	1.78706	-0.177901	2.10147	0.936856
7	246	212	151	179	409.675	442.3	331.096	315.608	3654.37	4217.04	1919.07	1969.28	4.8	5.46667	2.95	3.85	10.6333	12.5889	0.15	0.153333	5.13333	3.4	11.6111	0.151667	7.75331	7.23264	11.1096	0.159914	-1.3987	0.480254	1.03349
8	120	106	43	56	421.862	361.076	228.119	263.717	1503.57	1901.06	972.342	999.86	4.21667	3.16667	5.9	2.95	7.21667	10.5222	0.146667	0.108333	3.69167	4.425	8.86944	0.1275	-3.22041	4.25774	1.14067	-1.11383	-1.16875	-0.747791	0.332908
9	173	89	39	57	224.648	242.96	54.029	46.2496	1054.37	842.217	462.109	382.721	4.53333	7.03333	15.5333	14.8333	6.23333	10.5944	0.065	0.0633333	5.78333	15.1833	8.41389	0.0641667	-3.27463	-4.50312	-3.45106	0.734202	1.24481	-0.951843	-1.50309
10	179	114	57	48	247.976	359.044	62.498	85.6042	1312.32	1528.31	209.524	400.601	8.23333	6.4	8.85	9.7	5.38333	10.6778	0.07	0.06	7.31667	9.275	8.03056	0.065	-2.47373	-2.24183	-2.96028	2.08893	-0.080686	-1.12355	-1.47894
11	220	264	106	106	179.232	215.046	115.316	138.07	1887.77	1862.73	680.568	693.197	3.96667	7.33333	11.7333	14.5	5.31667	14.6167	0.0816667	0.131667	5.65	13.1167	9.96667	0.106667	4.59034	-3.15513	0.01324	0.6164	0.781165	-0.256324	-0.27104
12	562	219	100	87	251.353	352.244	212.087	203.27	1264.56	1309.08	680.106	425.258	3.78333	3.91667	14.3667	14.9	8.91667	8.97778	0.141667	0.128333	3.85	14.6333	8.94722	0.135	5.31175	1.4153	-2.0564	-0.973938	1.12142	-0.712953	0.550329
13	380	268	97	84	287.104	331.044	135.223	142.275	1110.39	744.957	424.952	355.948	4.56667	5.2	12.4	10.6667	11.6333	12.8333	0.0983333	0.075	4.88333	11.5333	12.2333	0.0866667	4.72293	-0.396365	-3.6738	-0.0609665	0.425955	0.758959	-0.85083
14	337	207	45	87	290.83	290.011	149.701	160.934	1648.97	1640.84	605.315	667.967	5.81667	7.61667	14.1667	16.1167	9.55	13.5333	0.0666667	0.0733333	6.71667	15.1417	11.5417	0.0691667	1.60187	-0.379551	-0.781108	1.55882	1.23546	0.449148	-1.35815
15	165	180	76	50	174.626	350.512	146.007	104.12	1005.71	1266.2	400.283	338.135	4.18333	6.25	14.6	16.1667	9.18333	8.03889	0.0983333	0.0916667	5.21667	15.3833	8.61111	0.095	-0.548395	-1.66414	-3.24589	0.23354	1.28968	-0.863504	-0.609251
16	86	236	51	78	256.274	271.014	122.494	180.079	2237.59	1600.48	401.77	381.607	3.11667	3.83333	8.05	8.95	8.73333	10.4222	0.0816667	0.0933333	3.475	8.5	9.57778	0.0875	0.11685	-1.07314	-1.42165	-1.30526	-0.254552	-0.430515	-0.826672
17	110	115	75	77	92.1495	171.248	85.7214	115.561	977.233	694.047	307.291	553.99	4.9	6.8	15.2333	20.3167	13.3333	13.6667	0.0983333	0.0916667	5.85	17.775	13.5	0.095	-1.29752	-5.22816	-3.73437	0.793104	1.82623	1.32632	-0.609251
18	124	184	53	79	232.639	260.055	94.7382	159.987	948.325	678.323	476.215	446.81	3.05	4.35	15.3	15.85	6.81667	11.5889	0.115	0.116667	3.7	15.575	9.20278	0.115833	-0.438441	-2.05963	-3.5808	-1.10647	1.33268	-0.598485	-0.00530296
19	175	143	65	73	374.567	422.214	137.756	161.388	1252.83	1593.26	914.767	564.451	4.86667	3.68333	6.11667	4.81667	14.2	12.8667	0.145	0.19	4.275	5.46667	13.5333	0.1675	-0.768895	1.81954	-0.798653	-0.598442	-0.935059	1.34125	1.49249
20	100	172	74	81	251.846	381.507	179.899	227.952	1870.3	1207.09	630.085	728.112	7.25	4.36667	2.6	0.75	10.5944	9.35	0.0766667	0.0833333	5.80833	1.675	9.97222	0.08	-0.10013	1.67063	-0.877713	0.75629	-1.78569	-0.253836	-1.04409
21	199	233	109	128	358.457	379.739	240.923	198.641	2357.1	1706.6	935.975	1269.34	5.63333	3.81667	16.1833	10.55	9.18333	11.4333	0.136667	0.11	4.725	13.3667	10.3083	0.123333	4.72042	3.1066	2.33627	-0.200857	0.837251	-0.103285	0.212118
22	169	114	62	65	372.378	298.804	207.368	218.855	1044.09	584.315	769.16	642.375	4.8	4.56667	6.75	8.01667	7.42222	9.51667	0.148333	0.131667	4.68333	7.38333	8.46944	0.14	-1.76967	2.11893	-2.4021	-0.237671	-0.505068	-0.926959	0.695277
23	128	103	56	54	309.442	199.01	132.262	169.756	2175.89	1177.13	800.745	1093.55	4.96667	5.55	6.66667	8.7	13.0222	8.65	0.138333	0.106667	5.25833	7.68333	10.8361	0.1225	-2.87576	-1.37498	0.715967	0.270354	-0.437765	0.133116	0.18796
24	284	189	111	101	223.75	262.429	166.905	169.784	1169.11	1482.61	723.595	635.393	5.88333	3.5	15.8333	14.4667	6.55556	8.16667	0.13	0.101667	4.69167	15.15	7.36111	0.115833	3.55624	-1.00231	-1.27877	-0.230308	1.23733	-1.4234	-0.00530296
25	382	169	64	66	269.698	274.261	189.029	160.351	2920.07	2340.11	745.945	550.141	4.45	4.26667	8.11667	8.28333	15.0056	12.1167	0.14	0.106667	4.35833	8.2	13.5611	0.123333	0.988945	-0.228123	1.47331	-0.524815	-0.321855	1.3537	0.212118
26	123	132	23	36	144.309	205.163	70.3127	65.2942	597.441	640.64	136.787	175.624	4.01667	4.1	12.95	10.9833	9.08333	8.86667	0.106667	0.0966667	4.05833	11.9667	8.975	0.101667	-4.05908	-5.24181	-5.5401	-0.789871	0.523171	-0.700511	-0.415988
27	239	179	46	56	175.38	232.387	47.7546	70.0956	2060.3	832.36	354.814	169.083	6.78333	5.50833	10.9833	11.7333	12.4556	9.58333	0.0866667	0.0683333	6.14583	11.3583	11.0194	0.0775	-0.785231	-4.85659	-3.17548	1.05448	0.386695	0.215235	-1.11657
28	317	203	55	62	196.982	296.371	51.7291	83.8923	894.969	1783.72	1541.44	1076.91	6.33333	5.88333	15.1833	15.85	9.52778	11.5	0.0933333	0.0916667	6.10833	15.5167	10.5139	0.0925	0.777533	-3.64591	2.05067	1.02135	1.31959	-0.0112132	-0.681725
29	118	108	15	44	138.69	273.197	44.9486	138.928	1457.83	2468.22	533.249	1757.42	7.98333	3.56667	6.61667	4.55	8.23889	7.38333	0.12	0.065	5.775	5.58333	7.81111	0.0925	-4.54522	-3.80001	2.37756	0.72684	-0.908886	-1.22184	-0.681725
30	188	96	29	47	183.938	222.02	52.2227	73.4798	852.808	1437.28	769.632	402.673	3.11667	4.91667	10.45	13.2333	11.7611	11.7167	0.101667	0.106667	4.01667	11.8417	11.7389	0.104167	-3.799	-4.7985	-2.18853	-0.826685	0.495128	0.537488	-0.343514
31	213	190	37	46	197.653	237.993	68.3464	94.8508	2018.73	1960.72	377.73	305.7	5.75	3.36667	11.3	9.63333	5.01667	6.28333	0.0883333	0.0433333	4.55833	10.4667	5.65	0.0675	-1.4518	-3.95834	-1.46686	-0.348111	0.186656	-2.18984	-1.40646
32	207	175	63	80	335.418	450.149	203.743	166.579	1624.79	878.593	441.541	537.081	3.93333	2.53333	6.63333	4.08333	11.9833	10.3167	0.141667	0.141667	3.23333	5.35833	11.15	0.141667	0.339935	2.7468	-2.49536	-1.51878	-0.959363	0.273713	0.743592
33	305	192	125	135	453.512	324.042	215.189	266.829	4346.49	1207.35	966.216	1344.7	4.95	7.28333	4.78333	12.15	15.5833	14.5722	0.205	0.17	6.11667	8.46667	15.0778	0.1875	5.38792	3.97119	4.22676	1.02871	-0.26203	2.03304	2.07228
34	332	212	76	84	352.482	452.792	178.633	259.215	2510.61	1927.45	1040.08	944.168	4.33333	6.18333	5.4	5.45	10.4833	15.1611	0.0966667	0.101667	5.25833	5.425	12.8222	0.0991667	2.56129	3.91721	2.29802	0.270354	-0.944407	1.02273	-0.488461
35	83	98	23	39	403.466	236.577	173.678	135.759	4306.28	1570.92	974.73	2133.81	5.55	3.7	10.25	8.36667	10.6056	11.55	0.11	0.0933333	4.625	9.30833	11.0778	0.0970833	-4.92579	0.0660915	6.35378	-0.289209	-0.0732079	0.241364	-0.548856
36	572	212	61	75	455.413	457.038	188.977	260.063	2549.33	1472.29	723.837	773.452	4.33333	3.05	13.1	10.8	9.57222	8.03333	0.2	0.181667	3.69167	11.95	8.80278	0.190833	3.41316	5.08454	0.548663	-1.11383	0.519432	-0.777653	2.16891
37	183	113	44	48	479.251	418.986	101.105	165.201	2562.93	2522.71	1229.23	933.688	7.46667	4.98333	6.86667	3.06667	16.4167	14.2333	0.145	0.0933333	6.225	4.96667	15.325	0.119167	-2.90457	2.33902	3.46897	1.12442	-1.04723	2.14378	0.0913287
38	691	203	99	117	393.938	376.907	239.504	174.528	1980.63	1237.52	1059.38	509.572	3.3	3.01667	12.2333	9.38333	13.0556	12.7333	0.143333	0.14	3.15833	10.8083	12.8944	0.141667	6.85519	3.09907	-0.27651	-1.58504	0.263307	1.05508	0.743592
39	90	103	52	62	397.368	390.571	193.143	206.878	2816.73	3265.72	1214.42	1431.38	4.73333	7.1	3.68333	4.15	7.61111	7.36667	0.186667	0.173333	5.91667	3.91667	7.48889	0.18	-3.02955	3.07459	5.96037	0.852005	-1.28279	-1.36617	1.85486
40	165	154	49	48	176.999	371.16	118.511	85.57	665.862	1247.29	629.797	642.329	6.65	4.65	10.0167	3.86667	9.86667	8.56667	0.101667	0.123333	5.65	6.94167	9.21667	0.1125	-2.02415	-2.03519	-2.31025	0.6164	-0.604153	-0.592264	-0.101935
41	279	141	80	89	378.705	356.397	187.365	135	3225.75	2624.51	866.887	609.291	6.68333	5.21667	19.3333	19.4667	11.0028	9.225	0.115	0.0833333	5.95	19.4	10.1139	0.0991667	1.01438	1.43393	2.59092	0.881456	2.19079	-0.190381	-0.488461
Legend
HoldTime	Holding time [s]
MVC	Maximal voluntary isometric contraction [N]
pRFD	Peak rate of force development [N/s]
Flex	Flexion
Ext	Extension
LatFlex	Lateral flexion
ULESS	Unilateral Landing Error Scoring System test
LPT	Lateral pelvic tilt angle [°]
FKA	Frontal knee angle [°]
LTL	Lateral trunk lean angle [°]
z	z-standardized
